# Supplementary material for: Integrin α7 and Extracellular Matrix Laminin 211 Interaction Promotes Proliferation of Acute Myeloid Leukemia Cells and Is Associated with Granulocytic Sarcoma
Source: Cancers (Basel). 2020 Feb 5;12(2):363. doi: 10.3390/cancers12020363 (PMC7072541; doi:10.3390/cancers12020363)
Supplement: Supplementary file 1 [file cancers-12-00363-s001.zip]

Archive with 2 entries (2 files):
- Original Western Blot pictures.pdf
- Supplementary Materials.pdf
